# Supplementary material for: Impact of α-Globin Gene Expression and α-Globin Modifiers on the Phenotype of β-Thalassemia and Other Hemoglobinopathies: Implications for Patient Management
Source: Int J Mol Sci. 2024 Mar 17;25(6):3400. doi: 10.3390/ijms25063400 (PMC10969871; doi:10.3390/ijms25063400)
Supplement: Supplementary file 1 [file ijms-25-03400-s001.zip]

Archive with 1 entries (1 files):
- ijms-2892604-supplementary.pdf
